# Supplementary material for: Genome Characterization of Temperate Bacteriophages and Associated Genetic Features in Avian Pathogenic Escherichia coli from Brazilian Poultry
Source: Animals (Basel). 2026 Apr 10;16(8):1159. doi: 10.3390/ani16081159 (PMC13113432; doi:10.3390/ani16081159)
Supplement: Supplementary file 1 [file animals-16-01159-s001.zip]

Archive with 3 entries (2 files):
- animals-4193159-supplementary/
- animals-4193159-supplementary/Figure_supplementary_1.png
- animals-4193159-supplementary/Table Supplementary.xlsx
