# Supplementary material for: Genome Characterization of Temperate Bacteriophages and Associated Genetic Features in Avian Pathogenic Escherichia coli from Brazilian Poultry
Source: Animals (Basel). 2026 Apr 10;16(8):1159. doi: 10.3390/ani16081159 (PMC13113432; doi:10.3390/ani16081159)
Supplement: Supplementary file 1 [file animals-16-01159-s001.zip › animals-4193159-supplementary/Table Supplementary.xlsx]

## Sheet: assembly_metrics
assembly_accession	current_accession	paired_accession	source_database	assembly_name	assembly_method	sequencing_technology	assembly_level	assembly_status	bioproject	biosample	strain	host	isolation_source	collection_date	geo_loc_name	submitter	release_date	genome_size_bp	ungapped_length_bp	number_of_scaffolds	scaffold_n50_bp	scaffold_l50	number_of_contigs	contig_n50_bp	contig_l50	gc_percent	genome_coverage_x	checkm_version	checkm_marker_set	checkm_marker_rank	checkm_completeness_percent	checkm_contamination_percent	checkm_completeness_percentile	ncbi_record_type	local_contig_count_from_fna	local_genome_size_bp_from_fna	local_contig_n50_bp_from_fna
GCA_040040035.1	GCA_040040035.1		SOURCE_DATABASE_GENBANK	ASM4004003v1	Neoprospecta's OneshotWGS v. 1.9	Illumina Nextseq	Scaffold	current	PRJNA917297	SAMN32535278	220510152919	avian	femus	2021-09-22	Brazil:Maranguape, Ceara	UFSC	2024-06-03	6633016	6633016	1369	9915	187	1369	9915	187	50.5	92							api_gca	1369	6633016	9915
GCA_040040305.1	GCA_040040305.1		SOURCE_DATABASE_GENBANK	ASM4004030v1	Neoprospecta's OneshotWGS v. 1.9	Illumina Nextseq	Scaffold	current	PRJNA917297	SAMN32535263	220510152916	avian	femus	2021-10-05	Brazil:Sao Carlos, Sao Paulo	UFSC	2024-06-03	4792482	4792482	1718	3832	388	1718	3832	388	51	115							api_gca	1718	4792482	3832
GCA_040040335.1	GCA_040040335.1		SOURCE_DATABASE_GENBANK	ASM4004033v1	Neoprospecta's OneshotWGS v. 1.9	Illumina Nextseq	Scaffold	current	PRJNA917297	SAMN32535250	220510152911	avian	femus	2021-11-22	Brazil:Guaraniacu, Parana	UFSC	2024-06-03	5285475	5285475	210	95439	15	210	95439	15	50.5	106	v1.2.2	Escherichia coli	species	92.18	1.19	1.42099	api_gca	210	5285475	95439
GCF_040040025.1	GCF_040040025.1	GCA_040040025.1	SOURCE_DATABASE_REFSEQ	ASM4004002v1	Neoprospecta's OneshotWGS v. 1.9	Illumina Nextseq	Contig	current	PRJNA917297	SAMN32535270	220510152859	avian	femus	2021-09-21	Brazil:Maranguape, Ceara	UFSC	2024-06-03	4998177	4998177	158	100406	17	158	100406	17	50.5	129	v1.2.2	Escherichia coli	species	98.38	2.05	18.9766	local_jsonl	158	4998177	100406
GCF_040040045.1	GCF_040040045.1	GCA_040040045.1	SOURCE_DATABASE_REFSEQ	ASM4004004v1	Neoprospecta's OneshotWGS v. 1.9	Illumina Nextseq	Contig	current	PRJNA917297	SAMN32535275	220510152861	avian	femus	2021-09-21	Brazil:Maranguape, Ceara	UFSC	2024-06-03	5447184	5447184	212	122524	14	212	122524	14	50.5	131	v1.2.2	Escherichia coli	species	99.17	2.43	63.568	local_jsonl	212	5447184	122524
GCF_040040055.1	GCF_040040055.1	GCA_040040055.1	SOURCE_DATABASE_REFSEQ	ASM4004005v1	Neoprospecta's OneshotWGS v. 1.9	Illumina Nextseq	Contig	current	PRJNA917297	SAMN32535274	220510152864	avian	femus	2021-09-21	Brazil:Maranguape, Ceara	UFSC	2024-06-03	5285183	5285183	216	197480	10	216	197480	10	50.5	111	v1.2.2	Escherichia coli	species	99.31	1.72	74.9786	local_jsonl	216	5285183	197480
GCF_040040065.1	GCF_040040065.1	GCA_040040065.1	SOURCE_DATABASE_REFSEQ	ASM4004006v1	Neoprospecta's OneshotWGS v. 1.9	Illumina Nextseq	Contig	current	PRJNA917297	SAMN32535276	220510152863	avian	femus	2021-09-21	Brazil:Maranguape, Ceara	UFSC	2024-06-03	5450692	5450692	209	112218	14	209	112218	14	50.5	74	v1.2.2	Escherichia coli	species	99.17	2.43	63.568	local_jsonl	209	5450692	112218
GCF_040040225.1	GCF_040040225.1	GCA_040040225.1	SOURCE_DATABASE_REFSEQ	ASM4004022v1	Neoprospecta's OneshotWGS v. 1.9	Illumina Nextseq	Contig	current	PRJNA917297	SAMN32535267	220510152906	avian	femus	2021-09-09	Brazil:Sao Sebastiao do Oeste, Minas Gerais	UFSC	2024-06-03	5242895	5242895	303	46314	33	303	46314	33	50.5	112	v1.2.2	Escherichia coli	species	98.18	0.76	14.2123	local_jsonl	303	5242895	46314
GCF_040040235.1	GCF_040040235.1	GCA_040040235.1	SOURCE_DATABASE_REFSEQ	ASM4004023v1	Neoprospecta's OneshotWGS v. 1.9	Illumina Nextseq	Contig	current	PRJNA917297	SAMN32535268	220510152886	avian	femus	2021-10-05	Brazil:Sao Carlos, Sao Paulo	UFSC	2024-06-03	4905800	4905800	160	78435	16	160	78435	16	50.5	115	v1.2.2	Escherichia coli	species	98.05	0.16	11.9295	local_jsonl	160	4905800	78435
GCF_040040245.1	GCF_040040245.1	GCA_040040245.1	SOURCE_DATABASE_REFSEQ	ASM4004024v1	Neoprospecta's OneshotWGS v. 1.9	Illumina Nextseq	Contig	current	PRJNA917297	SAMN32535269	220510152898	avian	femus	2021-09-09	Brazil:Sao Sebastiao do Oeste, Minas Gerais	UFSC	2024-06-03	5225902	5225902	169	154639	12	169	154639	12	50.5	102	v1.2.2	Escherichia coli	species	98.96	0.77	45.9009	local_jsonl	169	5225902	154639
GCF_040040285.1	GCF_040040285.1	GCA_040040285.1	SOURCE_DATABASE_REFSEQ	ASM4004028v1	Neoprospecta's OneshotWGS v. 1.9	Illumina Nextseq	Contig	current	PRJNA917297	SAMN32535262	220510152914	avian	femus	2021-10-05	Brazil:Sao Carlos, Sao Paulo	UFSC	2024-06-03	5321711	5321711	159	105693	15	159	105693	15	50.5	105	v1.2.2	Escherichia coli	species	99.52	1.36	92.9884	local_jsonl	159	5321711	105693
GCF_040040325.1	GCF_040040325.1	GCA_040040325.1	SOURCE_DATABASE_REFSEQ	ASM4004032v1	Neoprospecta's OneshotWGS v. 1.9	Illumina Nextseq	Contig	current	PRJNA917297	SAMN32535258	220510152889	avian	femus	2021-10-05	Brazil:Sao Carlos, Sao Paulo	UFSC	2024-06-03	5477718	5477718	192	138924	11	192	138924	11	50.5	101	v1.2.2	Escherichia coli	species	98.73	0.76	31.7872	local_jsonl	192	5477718	138924
GCF_040040355.1	GCF_040040355.1	GCA_040040355.1	SOURCE_DATABASE_REFSEQ	ASM4004035v1	Neoprospecta's OneshotWGS v. 1.9	Illumina Nextseq	Contig	current	PRJNA917297	SAMN32535259	220510152917	avian	femus	2021-09-09	Brazil:Sao Sebastiao do Oeste, Minas Gerais	UFSC	2024-06-03	4988335	4988335	193	95226	17	193	95226	17	50.5	112	v1.2.2	Escherichia coli	species	97.72	1.27	8.45687	local_jsonl	193	4988335	95226
GCF_040040365.1	GCF_040040365.1	GCA_040040365.1	SOURCE_DATABASE_REFSEQ	ASM4004036v1	Neoprospecta's OneshotWGS v. 1.9	Illumina Nextseq	Scaffold	current	PRJNA917297	SAMN32535253	220510152912	avian	femus	2021-10-05	Brazil:Sao Carlos, Sao Paulo	UFSC	2024-06-03	5064183	5064183	912	8642	161	912	8642	161	50.5	103	v1.2.2	Escherichia coli	species	97.87	1.16	9.79872	local_jsonl	912	5064183	8642
GCF_040040405.1	GCF_040040405.1	GCA_040040405.1	SOURCE_DATABASE_REFSEQ	ASM4004040v1	Neoprospecta's OneshotWGS v. 1.9	Illumina Nextseq	Contig	current	PRJNA917297	SAMN32535239	220510152918	avian	femus	2021-08-23	Brazil:Palotina, Parana	UFSC	2024-06-03	5467530	5467530	199	82522	22	199	82522	22	50.5	119	v1.2.2	Escherichia coli	species	98.36	2.34	18.3542	local_jsonl	199	5467530	82522
GCF_040040415.1	GCF_040040415.1	GCA_040040415.1	SOURCE_DATABASE_REFSEQ	ASM4004041v1	Neoprospecta's OneshotWGS v. 1.9	Illumina Nextseq	Contig	current	PRJNA917297	SAMN32535227	220510152895	avian	femus	2021-10-19	Brazil:Ibiaca, Rio Grande do Sul	UFSC	2024-06-03	5929039	5929039	342	71914	20	342	71914	20	50.5	97	v1.2.2	Escherichia coli	species	99.13	1.68	60.4494	local_jsonl	342	5929039	71914
GCF_040040425.1	GCF_040040425.1	GCA_040040425.1	SOURCE_DATABASE_REFSEQ	ASM4004042v1	Neoprospecta's OneshotWGS v. 1.9	Illumina Nextseq	Scaffold	current	PRJNA917297	SAMN32535237	220510152903	avian	femus	2021-08-10	Brazil:Palotina, Parana	UFSC	2024-06-03	5487516	5487516	169	197730	9	169	197730	9	50.5	93	v1.2.2	Escherichia coli	species	98.1	0.92	12.7168	local_jsonl	169	5487516	197730
GCF_040040445.1	GCF_040040445.1	GCA_040040445.1	SOURCE_DATABASE_REFSEQ	ASM4004044v1	Neoprospecta's OneshotWGS v. 1.9	Illumina Nextseq	Scaffold	current	PRJNA917297	SAMN32535230	220510152860	avian	femus	2021-08-09	Brazil:Palotina, Parana	UFSC	2024-06-03	5316052	5316052	221	114088	14	221	114088	14	50.5	105	v1.2.2	Escherichia coli	species	99.21	1.64	66.8467	local_jsonl	221	5316052	114088
GCF_040040455.1	GCF_040040455.1	GCA_040040455.1	SOURCE_DATABASE_REFSEQ	ASM4004045v1	Neoprospecta's OneshotWGS v. 1.9	Illumina Nextseq	Contig	current	PRJNA917297	SAMN32535235	220510152900	avian	femus	2021-08-10	Brazil:Assis Chateaubriand, Parana	UFSC	2024-06-03	4818139	4818139	113	119545	13	113	119545	13	50.5	117	v1.2.2	Escherichia coli	species	98.55	0.37	24.8226	local_jsonl	113	4818139	119545
GCF_040040505.1	GCF_040040505.1	GCA_040040505.1	SOURCE_DATABASE_REFSEQ	ASM4004050v1	Neoprospecta's OneshotWGS v. 1.9	Illumina Nextseq	Contig	current	PRJNA917297	SAMN32535222	220510152856	avian	femus	2021-10-18	Brazil:Agua Santa, Rio Grande do Sul	UFSC	2024-06-03	4984352	4984352	161	123944	13	161	123944	13	50.5	123	v1.2.2	Escherichia coli	species	99.22	0.19	68.0559	local_jsonl	161	4984352	123944
GCF_040040525.1	GCF_040040525.1	GCA_040040525.1	SOURCE_DATABASE_REFSEQ	ASM4004052v1	Neoprospecta's OneshotWGS v. 1.9	Illumina Nextseq	Contig	current	PRJNA917297	SAMN32535217	220510152869-3	avian	femus	2021-10-04	Brazil:Nova Erechim, Santa Catarina	UFSC	2024-06-03	5395010	5395010	331	81100	21	331	81100	21	50.5	100	v1.2.2	Escherichia coli	species	97.7	1.57	8.30491	local_jsonl	331	5395010	81100
GCF_040040545.1	GCF_040040545.1	GCA_040040545.1	SOURCE_DATABASE_REFSEQ	ASM4004054v1	Neoprospecta's OneshotWGS v. 1.9	Illumina Nextseq	Contig	current	PRJNA917297	SAMN32535216	220510152872	avian	femus	2021-10-04	Brazil:Saudades, Santa Catarina	UFSC	2024-06-03	5270087	5270087	222	112085	16	222	112085	16	50.5	84	v1.2.2	Escherichia coli	species	98.48	1.64	22.155	local_jsonl	222	5270087	112085
GCF_040048265.1	GCF_040048265.1	GCA_040048265.1	SOURCE_DATABASE_REFSEQ	ASM4004826v1	Neoprospecta's OneshotWGS v. 1.9	Illumina Nextseq	Contig	current	PRJNA917297	SAMN32535272	220510152908	avian	femus	2021-09-22	Brazil:Maranguape, Ceara	UFSC	2024-06-03	5179492	5179492	126	115080	14	126	115080	14	50.5	118	v1.2.2	Escherichia coli	species	98.98	0.44	48.0155	local_jsonl	126	5179492	115080
GCF_040048275.1	GCF_040048275.1	GCA_040048275.1	SOURCE_DATABASE_REFSEQ	ASM4004827v1	Neoprospecta's OneshotWGS v. 1.9	Illumina Nextseq	Contig	current	PRJNA917297	SAMN32535279	220510152902	avian	femus	2021-09-21	Brazil:Maranguape, Ceara	UFSC	2024-06-03	5247365	5247365	109	186771	9	109	186771	9	50.5	109	v1.2.2	Escherichia coli	species	99.42	0.86	84.1031	local_jsonl	109	5247365	186771
GCF_040048305.1	GCF_040048305.1	GCA_040048305.1	SOURCE_DATABASE_REFSEQ	ASM4004830v1	Neoprospecta's OneshotWGS v. 1.9	Illumina Nextseq	Scaffold	current	PRJNA917297	SAMN32535277	220510152883	avian	femus	2021-09-22	Brazil:Maranguape, Ceara	UFSC	2024-06-03	4946894	4946894	217	101551	14	217	101551	14	50.5	95	v1.2.2	Escherichia coli	species	96.74	0.33	4.10314	local_jsonl	217	4946894	101551
GCF_040048315.1	GCF_040048315.1	GCA_040048315.1	SOURCE_DATABASE_REFSEQ	ASM4004831v1	Neoprospecta's OneshotWGS v. 1.9	Illumina Nextseq	Contig	current	PRJNA917297	SAMN32535273	220510152880	avian	femus	2021-09-21	Brazil:Maranguape, Ceara	UFSC	2024-06-03	5264353	5264353	160	146777	10	160	146777	10	50.5	129	v1.2.2	Escherichia coli	species	99.51	1.69	91.4106	local_jsonl	160	5264353	146777
GCF_040048345.1	GCF_040048345.1	GCA_040048345.1	SOURCE_DATABASE_REFSEQ	ASM4004834v1	Neoprospecta's OneshotWGS v. 1.9	Illumina Nextseq	Contig	current	PRJNA917297	SAMN32535271	220510152870	avian	femus	2021-09-21	Brazil:Maranguape, Ceara	UFSC	2024-06-03	5848364	5848364	266	98939	18	266	98939	18	50.5	88	v1.2.2	Escherichia coli	species	99.38	1.91	80.8536	local_jsonl	266	5848364	98939
GCF_040048375.1	GCF_040048375.1	GCA_040048375.1	SOURCE_DATABASE_REFSEQ	ASM4004837v1	Neoprospecta's OneshotWGS v. 1.9	Illumina Nextseq	Scaffold	current	PRJNA917297	SAMN32535264	220510152890	avian	femus	2021-09-09	Brazil:Sao Sebastiao do Oeste, Minas Gerais	UFSC	2024-06-03	5156168	5156168	149	124760	11	149	124760	11	50.5	62	v1.2.2	Escherichia coli	species	99.09	0.87	57.9387	local_jsonl	149	5156168	124760
GCF_040048395.1	GCF_040048395.1	GCA_040048395.1	SOURCE_DATABASE_REFSEQ	ASM4004839v1	Neoprospecta's OneshotWGS v. 1.9	Illumina Nextseq	Contig	current	PRJNA917297	SAMN32535265	220510152888	avian	femus	2021-09-09	Brazil:Sao Sebastiao do Oeste, Minas Gerais	UFSC	2024-06-03	4916326	4916326	113	133150	8	113	133150	8	51	86	v1.2.2	Escherichia coli	species	99.21	0.74	66.8467	local_jsonl	113	4916326	133150
GCF_040048415.1	GCF_040048415.1	GCA_040048415.1	SOURCE_DATABASE_REFSEQ	ASM4004841v1	Neoprospecta's OneshotWGS v. 1.9	Illumina Nextseq	Contig	current	PRJNA917297	SAMN32535266	220510152907	avian	femus	2021-09-09	Brazil:Sao Sebastiao do Oeste, Minas Gerais	UFSC	2024-06-03	5117456	5117456	225	99152	17	225	99152	17	50.5	98	v1.2.2	Escherichia coli	species	99.01	1.31	50.3177	local_jsonl	225	5117456	99152
GCF_040048435.1	GCF_040048435.1	GCA_040048435.1	SOURCE_DATABASE_REFSEQ	ASM4004843v1	Neoprospecta's OneshotWGS v. 1.9	Illumina Nextseq	Scaffold	current	PRJNA917297	SAMN32535261	220510152915	avian	femus	2021-10-05	Brazil:Sao Carlos, Sao Paulo	UFSC	2024-06-03	5113574	5113574	187	160786	10	187	160786	10	50.5	90	v1.2.2	Escherichia coli	species	98.74	0.44	32.1284	local_jsonl	187	5113574	160786
GCF_040048455.1	GCF_040048455.1	GCA_040048455.1	SOURCE_DATABASE_REFSEQ	ASM4004845v1	Neoprospecta's OneshotWGS v. 1.9	Illumina Nextseq	Contig	current	PRJNA917297	SAMN32535260	220510152896	avian	femus	2021-10-05	Brazil:Sao Carlos, Sao Paulo	UFSC	2024-06-03	5402237	5402237	176	93312	15	176	93312	15	50.5	73	v1.2.2	Escherichia coli	species	98.48	0.63	22.155	local_jsonl	176	5402237	93312
GCF_040048475.1	GCF_040048475.1	GCA_040048475.1	SOURCE_DATABASE_REFSEQ	ASM4004847v1	Neoprospecta's OneshotWGS v. 1.9	Illumina Nextseq	Contig	current	PRJNA917297	SAMN32535256	220510152865	avian	femus	2021-09-09	Brazil:Sao Sebastiao do Oeste, Minas Gerais	UFSC	2024-06-03	5210649	5210649	208	120153	13	208	120153	13	50.5	106	v1.2.2	Escherichia coli	species	98.73	1.05	31.7872	local_jsonl	208	5210649	120153
GCF_040048495.1	GCF_040048495.1	GCA_040048495.1	SOURCE_DATABASE_REFSEQ	ASM4004849v1	Neoprospecta's OneshotWGS v. 1.9	Illumina Nextseq	Contig	current	PRJNA917297	SAMN32535257	220510152897	avian	femus	2021-09-09	Brazil:Sao Sebastiao do Oeste, Minas Gerais	UFSC	2024-06-03	5173093	5173093	155	110477	14	155	110477	14	50.5	102	v1.2.2	Escherichia coli	species	98.63	1.8	27.4594	local_jsonl	155	5173093	110477
GCF_040048515.1	GCF_040048515.1	GCA_040048515.1	SOURCE_DATABASE_REFSEQ	ASM4004851v1	Neoprospecta's OneshotWGS v. 1.9	Illumina Nextseq	Scaffold	current	PRJNA917297	SAMN32535255	220510152894	avian	femus	2021-09-09	Brazil:Sao Sebastiao do Oeste, Minas Gerais	UFSC	2024-06-03	5526920	5526920	331	64919	25	331	64919	25	50.5	93	v1.2.2	Escherichia coli	species	98.97	2.37	46.5072	local_jsonl	331	5526920	64919
GCF_040048535.1	GCF_040048535.1	GCA_040048535.1	SOURCE_DATABASE_REFSEQ	ASM4004853v1	Neoprospecta's OneshotWGS v. 1.9	Illumina Nextseq	Contig	current	PRJNA917297	SAMN32535254	220510152879	avian	femus	2021-10-05	Brazil:Sao Carlos, Sao Paulo	UFSC	2024-06-03	5341033	5341033	201	143680	13	201	143680	13	50.5	112	v1.2.2	Escherichia coli	species	99.38	2.25	80.8536	local_jsonl	201	5341033	143680
GCF_040048555.1	GCF_040048555.1	GCA_040048555.1	SOURCE_DATABASE_REFSEQ	ASM4004855v1	Neoprospecta's OneshotWGS v. 1.9	Illumina Nextseq	Contig	current	PRJNA917297	SAMN32535252	220510152875	avian	femus	2021-10-05	Brazil:Sao Carlos, Sao Paulo	UFSC	2024-06-03	5021577	5021577	191	57344	27	191	57344	27	50.5	81	v1.2.2	Escherichia coli	species	99.43	2.7	84.6981	local_jsonl	191	5021577	57344
GCF_040048575.1	GCF_040048575.1	GCA_040048575.1	SOURCE_DATABASE_REFSEQ	ASM4004857v1	Neoprospecta's OneshotWGS v. 1.9	Illumina Nextseq	Contig	current	PRJNA917297	SAMN32535251	220510152871	avian	femus	2021-09-09	Brazil:Sao Sebastiao do Oeste, Minas Gerais	UFSC	2024-06-03	5100757	5100757	204	91918	21	204	91918	21	50.5	94	v1.2.2	Escherichia coli	species	98.78	0.54	34.112	local_jsonl	204	5100757	91918
GCF_040048595.1	GCF_040048595.1	GCA_040048595.1	SOURCE_DATABASE_REFSEQ	ASM4004859v1	Neoprospecta's OneshotWGS v. 1.9	Illumina Nextseq	Contig	current	PRJNA917297	SAMN32535249	220510152867	avian	femus	2021-11-22	Brazil:Cascavel, Parana	UFSC	2024-06-03	5412070	5412070	183	130261	12	183	130261	12	50.5	95	v1.2.2	Escherichia coli	species	99.29	0.93	73.7127	local_jsonl	183	5412070	130261
GCF_040048615.1	GCF_040048615.1	GCA_040048615.1	SOURCE_DATABASE_REFSEQ	ASM4004861v1	Neoprospecta's OneshotWGS v. 1.9	Illumina Nextseq	Contig	current	PRJNA917297	SAMN32535247	220510152873	avian	femus	2021-11-22	Brazil:Cascavel, Parana	UFSC	2024-06-03	5602707	5602707	269	67248	24	269	67248	24	50.5	106	v1.2.2	Escherichia coli	species	99.13	1.16	60.4494	local_jsonl	269	5602707	67248
GCF_040048635.1	GCF_040048635.1	GCA_040048635.1	SOURCE_DATABASE_REFSEQ	ASM4004863v1	Neoprospecta's OneshotWGS v. 1.9	Illumina Nextseq	Contig	current	PRJNA917297	SAMN32535248	220510152909	avian	femus	2021-11-22	Brazil:Cascavel, Parana	UFSC	2024-06-03	5002408	5002408	136	143468	13	136	143468	13	50.5	95	v1.2.2	Escherichia coli	species	98.84	0.34	36.9251	local_jsonl	136	5002408	143468
GCF_040048655.1	GCF_040048655.1	GCA_040048655.1	SOURCE_DATABASE_REFSEQ	ASM4004865v1	Neoprospecta's OneshotWGS v. 1.9	Illumina Nextseq	Contig	current	PRJNA917297	SAMN32535244	220510152910	avian	femus	2021-11-22	Brazil:Vera Cruz do Oeste, Parana	UFSC	2024-06-03	5171231	5171231	207	124091	13	207	124091	13	50.5	86	v1.2.2	Escherichia coli	species	99.05	1.29	55.2017	local_jsonl	207	5171231	124091
GCF_040048675.1	GCF_040048675.1	GCA_040048675.1	SOURCE_DATABASE_REFSEQ	ASM4004867v1	Neoprospecta's OneshotWGS v. 1.9	Illumina Nextseq	Contig	current	PRJNA917297	SAMN32535245	220510152874	avian	femus	2021-11-22	Brazil:Cascavel, Parana	UFSC	2024-06-03	5290516	5290516	94	242891	7	94	242891	7	50.5	137	v1.2.2	Escherichia coli	species	98.8	1.1	34.9737	local_jsonl	94	5290516	242891
GCF_040048695.1	GCF_040048695.1	GCA_040048695.1	SOURCE_DATABASE_REFSEQ	ASM4004869v1	Neoprospecta's OneshotWGS v. 1.9	Illumina Nextseq	Contig	current	PRJNA917297	SAMN32535246	220510152878	avian	femus	2021-11-22	Brazil:Cascavel, Parana	UFSC	2024-06-03	5152292	5152292	189	115247	16	189	115247	16	50.5	129	v1.2.2	Escherichia coli	species	98.96	0.34	45.9009	local_jsonl	189	5152292	115247
GCF_040048715.1	GCF_040048715.1	GCA_040048715.1	SOURCE_DATABASE_REFSEQ	ASM4004871v1	Neoprospecta's OneshotWGS v. 1.9	Illumina Nextseq	Scaffold	current	PRJNA917297	SAMN32535243	220510152913	avian	femus	2021-11-22	Brazil:Vera Cruz do Oeste, Parana	UFSC	2024-06-03	5294677	5294677	206	131007	13	206	131007	13	50.5	129	v1.2.2	Escherichia coli	species	99.52	1.46	92.9884	local_jsonl	206	5294677	131007
GCF_040048735.1	GCF_040048735.1	GCA_040048735.1	SOURCE_DATABASE_REFSEQ	ASM4004873v1	Neoprospecta's OneshotWGS v. 1.9	Illumina Nextseq	Scaffold	current	PRJNA917297	SAMN32535242	220510152881	avian	femus	2021-11-22	Brazil:Vera Cruz do Oeste, Parana	UFSC	2024-06-03	5305933	5305933	201	130833	12	201	130833	12	50.5	105	v1.2.2	Escherichia coli	species	99.54	1.63	95.4054	local_jsonl	201	5305933	130833
GCF_040048745.1	GCF_040048745.1	GCA_040048745.1	SOURCE_DATABASE_REFSEQ	ASM4004874v1	Neoprospecta's OneshotWGS v. 1.9	Illumina Nextseq	Contig	current	PRJNA917297	SAMN32535240	220510152899	avian	femus	2021-11-22	Brazil:Cascavel, Parana	UFSC	2024-06-03	5246188	5246188	129	193586	9	129	193586	9	50.5	119	v1.2.2	Escherichia coli	species	99.46	0.49	86.7788	local_jsonl	129	5246188	193586
GCF_040048775.1	GCF_040048775.1	GCA_040048775.1	SOURCE_DATABASE_REFSEQ	ASM4004877v1	Neoprospecta's OneshotWGS v. 1.9	Illumina Nextseq	Contig	current	PRJNA917297	SAMN32535238	220510152901	avian	femus	2021-08-23	Brazil:Palotina, Parana	UFSC	2024-06-03	5180000	5180000	99	123136	12	99	123136	12	50.5	154	v1.2.2	Escherichia coli	species	99.54	0.85	95.4054	local_jsonl	99	5180000	123136
GCF_040048795.1	GCF_040048795.1	GCA_040048795.1	SOURCE_DATABASE_REFSEQ	ASM4004879v1	Neoprospecta's OneshotWGS v. 1.9	Illumina Nextseq	Contig	current	PRJNA917297	SAMN32535241	220510152905	avian	femus	2021-11-22	Brazil:Cascavel, Parana	UFSC	2024-06-03	5281578	5281578	171	150616	10	171	150616	10	51	96	v1.2.2	Escherichia coli	species	99.22	1.02	68.0559	local_jsonl	171	5281578	150616
GCF_040048815.1	GCF_040048815.1	GCA_040048815.1	SOURCE_DATABASE_REFSEQ	ASM4004881v1	Neoprospecta's OneshotWGS v. 1.9	Illumina Nextseq	Contig	current	PRJNA917297	SAMN32535236	220510152904	avian	femus	2021-08-10	Brazil:Assis Chateaubriand, Parana	UFSC	2024-06-03	4823061	4823061	105	119478	14	105	119478	14	50.5	107	v1.2.2	Escherichia coli	species	99.03	0.55	54.2689	local_jsonl	105	4823061	119478
GCF_040048835.1	GCF_040048835.1	GCA_040048835.1	SOURCE_DATABASE_REFSEQ	ASM4004883v1	Neoprospecta's OneshotWGS v. 1.9	Illumina Nextseq	Contig	current	PRJNA917297	SAMN32535234	220510152892-2	avian	femus	2021-08-10	Brazil:Assis Chateaubriand, Parana	UFSC	2024-06-03	4822339	4822339	100	112748	14	100	112748	14	50.5	102	v1.2.2	Escherichia coli	species	99.03	0.55	54.2689	local_jsonl	100	4822339	112748
GCF_040048855.1	GCF_040048855.1	GCA_040048855.1	SOURCE_DATABASE_REFSEQ	ASM4004885v1	Neoprospecta's OneshotWGS v. 1.9	Illumina Nextseq	Contig	current	PRJNA917297	SAMN32535233	220510152882	avian	femus	2021-08-10	Brazil:Palotina, Parana	UFSC	2024-06-03	4825726	4825726	102	131384	13	102	131384	13	50.5	100	v1.2.2	Escherichia coli	species	99.03	0.55	54.2689	local_jsonl	102	4825726	131384
GCF_040048875.1	GCF_040048875.1	GCA_040048875.1	SOURCE_DATABASE_REFSEQ	ASM4004887v1	Neoprospecta's OneshotWGS v. 1.9	Illumina Nextseq	Scaffold	current	PRJNA917297	SAMN32535232	220510152884	avian	femus	2021-08-09	Brazil:Palotina, Parana	UFSC	2024-06-03	5432170	5432170	283	70647	20	283	70647	20	50.5	79	v1.2.2	Escherichia coli	species	99.17	1.29	63.568	local_jsonl	283	5432170	70647
GCF_040048885.1	GCF_040048885.1	GCA_040048885.1	SOURCE_DATABASE_REFSEQ	ASM4004888v1	Neoprospecta's OneshotWGS v. 1.9	Illumina Nextseq	Scaffold	current	PRJNA917297	SAMN32535229	220510152858	avian	femus	2021-10-19	Brazil:Viadutos, Rio Grande do Sul	UFSC	2024-06-03	4893902	4893902	104	125803	11	104	125803	11	50.5	99	v1.2.2	Escherichia coli	species	98.28	0.34	16.1943	local_jsonl	104	4893902	125803
GCF_040048915.1	GCF_040048915.1	GCA_040048915.1	SOURCE_DATABASE_REFSEQ	ASM4004891v1	Neoprospecta's OneshotWGS v. 1.9	Illumina Nextseq	Contig	current	PRJNA917297	SAMN32535228	220510152866	avian	femus	2021-10-19	Brazil:Viadutos, Rio Grande do Sul	UFSC	2024-06-03	5104577	5104577	187	119326	13	187	119326	13	50.5	124	v1.2.2	Escherichia coli	species	99.06	1.21	55.9146	local_jsonl	187	5104577	119326
GCF_040048935.1	GCF_040048935.1	GCA_040048935.1	SOURCE_DATABASE_REFSEQ	ASM4004893v1	Neoprospecta's OneshotWGS v. 1.9	Illumina Nextseq	Contig	current	PRJNA917297	SAMN32535225	220510152862	avian	femus	2021-10-18	Brazil:Tapejara, Rio Grande do Sul	UFSC	2024-06-03	5244173	5244173	176	117532	12	176	117532	12	50.5	127	v1.2.2	Escherichia coli	species	99.24	0.41	69.186	local_jsonl	176	5244173	117532
GCF_040048955.1	GCF_040048955.1	GCA_040048955.1	SOURCE_DATABASE_REFSEQ	ASM4004895v1	Neoprospecta's OneshotWGS v. 1.9	Illumina Nextseq	Contig	current	PRJNA917297	SAMN32535226	220510152891	avian	femus	2021-10-19	Brazil:Viadutos, Rio Grande do Sul	UFSC	2024-06-03	5136410	5136410	222	75853	22	222	75853	22	50.5	95	v1.2.2	Escherichia coli	species	98.66	1.52	28.7042	local_jsonl	222	5136410	75853
GCF_040048975.1	GCF_040048975.1	GCA_040048975.1	SOURCE_DATABASE_REFSEQ	ASM4004897v1	Neoprospecta's OneshotWGS v. 1.9	Illumina Nextseq	Scaffold	current	PRJNA917297	SAMN32535223	220510152887-2	avian	femus	2021-10-18	Brazil:Tapejara, Rio Grande do Sul	UFSC	2024-06-03	5513045	5513045	195	111667	14	195	111667	14	50.5	96	v1.2.2	Escherichia coli	species	99.15	1.34	61.9724	local_jsonl	195	5513045	111667
GCF_040048995.1	GCF_040048995.1	GCA_040048995.1	SOURCE_DATABASE_REFSEQ	ASM4004899v1	Neoprospecta's OneshotWGS v. 1.9	Illumina Nextseq	Contig	current	PRJNA917297	SAMN32535224	220510152857	avian	femus	2021-10-18	Brazil:Tapejara, Rio Grande do Sul	UFSC	2024-06-03	5592920	5592920	215	105149	17	215	105149	17	50.5	99	v1.2.2	Escherichia coli	species	98.76	1.3	33.0078	local_jsonl	215	5592920	105149
GCF_040049015.1	GCF_040049015.1	GCA_040049015.1	SOURCE_DATABASE_REFSEQ	ASM4004901v1	Neoprospecta's OneshotWGS v. 1.9	Illumina Nextseq	Contig	current	PRJNA917297	SAMN32535221	220510152885	avian	femus	2021-10-18	Brazil:Agua Santa, Rio Grande do Sul	UFSC	2024-06-03	5193542	5193542	324	67345	26	324	67345	26	50.5	98	v1.2.2	Escherichia coli	species	97.37	0.37	6.21938	local_jsonl	324	5193542	67345
GCF_040049035.1	GCF_040049035.1	GCA_040049035.1	SOURCE_DATABASE_REFSEQ	ASM4004903v1	Neoprospecta's OneshotWGS v. 1.9	Illumina Nextseq	Contig	current	PRJNA917297	SAMN32535219	220510152876	avian	femus	2021-10-04	Brazil:Pinhalzinho, Santa Catarina	UFSC	2024-06-03	5629284	5629284	132	236387	7	132	236387	7	50.5	121	v1.2.2	Escherichia coli	species	99.54	2.13	95.4054	local_jsonl	132	5629284	236387
GCF_040049055.1	GCF_040049055.1	GCA_040049055.1	SOURCE_DATABASE_REFSEQ	ASM4004905v1	Neoprospecta's OneshotWGS v. 1.9	Illumina Nextseq	Contig	current	PRJNA917297	SAMN32535220	220510152868	avian	femus	2021-10-05	Brazil:Sao Carlos, Santa Catarina	UFSC	2024-06-03	5381526	5381526	269	101719	19	269	101719	19	50.5	122	v1.2.2	Escherichia coli	species	98.6	0.47	26.415	local_jsonl	269	5381526	101719
GCF_040049075.1	GCF_040049075.1	GCA_040049075.1	SOURCE_DATABASE_REFSEQ	ASM4004907v1	Neoprospecta's OneshotWGS v. 1.9	Illumina Nextseq	Scaffold	current	PRJNA917297	SAMN32535218	220510152877	avian	femus	2021-10-04	Brazil:Nova Erechim, Santa Catarina	UFSC	2024-06-03	5248466	5248466	140	131559	14	140	131559	14	50.5	114	v1.2.2	Escherichia coli	species	99.52	1.35	92.9884	local_jsonl	140	5248466	131559

## Sheet: summary
metric	value
number_of_assemblies	63
median_genome_size_bp	5246188
range_genome_size_bp	4792482–6633016
median_number_of_contigs	192
range_number_of_contigs	94–1718
median_contig_n50_bp	115080
range_contig_n50_bp	3832–242891
median_gc_percent	50.5
median_genome_coverage_x	103
median_checkm_completeness_percent	99.03
range_checkm_completeness_percent	92.18–99.54
median_checkm_contamination_percent	1.16
range_checkm_contamination_percent	0.16–2.70
